# Supplementary material for: Improved lipid productivity in Nannochloropsis gaditana in nitrogen-replete conditions by selection of pale green mutants
Source: Biotechnol Biofuels. 2020 Apr 21;13:78. doi: 10.1186/s13068-020-01718-8 (PMC7175523; doi:10.1186/s13068-020-01718-8)
Supplement: Supplementary file 2 — Additional file 2: Dataset S1. List of single nucleotide variants (SNVs) identified in e8 mutant. [file 13068_2020_1718_MOESM2_ESM.xlsx]

## Sheet: Foglio1
Additional file 2: Dataset S1. List of single nucleotide variants (SNVs) identified in e8 mutant
Variant position in genome		Variant		Variant respect to reference genome (0=reference, 1=alternative)		Variant effect		Gene		Rank	Variant substitution (HGVS notation)		Variant position in the gene
Chromosome	Position (bp)	Base in Reference genome	Alternative base	e8	WT	Annotation	Annotation_Impact	Gene ID	Gene function	Exon or Intron rank / total number of exons or introns	DNA level	Protein level	cDNA.pos / cDNA.length	CDS.pos / CDS.length	AA.pos / AA.length
NG_scf24	21229	G	A	1	0	3_prime_UTR_variant	MODIFIER	Naga_101237g2	hypothetical protein	2/2	c.*80G>A
NG_scf05	244925	C	T	1	0	synonymous_variant	LOW	Naga_100012g14	ankyrin	3/3	c.927G>A	p.Gln309Gln	1196/3533	927/2616	309/871
NG_scf05	284188	C	T	1	0	missense_variant	MODERATE	Naga_100012g30	transcription elongation factor	1/1	c.791G>A	p.Arg264His	1125/1514	791/1104	264/367
NG_scf05	334094	C	T	1	0	missense_variant	MODERATE	Naga_100012g52	24-dehydrocholesterol reductase	4/4	c.1404G>A	p.Met468Ile	1962/2768	1404/1815	468/604
NG_scf05	335953	C	T	1	0	synonymous_variant	LOW	Naga_100012g52	24-dehydrocholesterol reductase	2/4	c.192G>A	p.Lys64Lys	750/2768	192/1815	64/604
NG_scf05	400802	C	T	1	0	upstream_gene_variant	MODIFIER	Naga_100012g79	brca1-associated protein		c.-191G>A
NG_scf05	450492	C	T	1	0	upstream_gene_variant	MODIFIER	Naga_100564g2	wd sam and u-box domain-containing protein 1		c.-2445G>A
NG_scf05	462489	C	T	1	0	upstream_gene_variant	MODIFIER	Naga_100684g3	hypothetical protein		c.-4245G>A
NG_scf07	23629	C	A	1	0	upstream_gene_variant	MODIFIER	Naga_100357g5	dna mismatch repair protein msh2		c.-3564G>T
NG_scf07	93890	G	A	1	0	downstream_gene_variant	MODIFIER	Naga_100075g1	protein phosphatase 4 regulatory subunit 1		c.*3489G>A
NG_scf07	134976	G	A	1	0	synonymous_variant	LOW	Naga_100233g6	aldehyde dehydrogenase family	2/2	c.960G>A	p.Ala320Ala	1075/2004	960/1692	320/563
NG_scf07	172860	G	A	1	0	3_prime_UTR_variant	MODIFIER	Naga_100350g5	hypothetical protein	2/2	c.*398G>A
NG_scf07	225671	G	A	1	0	upstream_gene_variant	MODIFIER	Naga_100468g4	TatA-like sec-independent protein translocator subunit		c.-4396C>T
NG_scf07	424524	C	T	1	0	upstream_gene_variant	MODIFIER	Naga_100429g2	hypothetical protein		c.-2747G>A
10	85486	C	T	1	0	upstream_gene_variant	MODIFIER	Naga_100151g13	hypothetical protein		c.-1272C>T
10	135546	C	T	1	0	downstream_gene_variant	MODIFIER	Naga_100315g3	hypothetical protein		c.*4316C>T
10	152393	C	T	1	0	upstream_gene_variant	MODIFIER	Naga_100557g2	peptide chain release factor 2		c.-1471G>A
10	294119	C	T	1	0	upstream_gene_variant	MODIFIER	Naga_100048g2	MD-2-related lipid-recognition		c.-791C>T
10	474929	C	T	1	0	upstream_gene_variant	MODIFIER	Naga_100021g5	Mitochodrial transcription termination factor		c.-3269G>A
10	520197	C	T	1	0	missense_variant	MODERATE	Naga_100021g31	Domain of unknown function DUF3730	1/1	c.5095C>T	p.Leu1699Phe	5099/6668	5095/6276	1699/2091
10	746045	C	T	1	0	upstream_gene_variant	MODIFIER	Naga_100087g12	dnaj heat shock n-terminal domain-containing protein		c.-81C>T
10	951866	C	T	1	0	missense_variant	MODERATE	Naga_100546g1	e3 ubiquitin-protein ligase march6	1/2	c.556G>A	p.Gly186Arg	556/897	556/897	186/298
10	955426	C	T	1	0	missense_variant	MODERATE	Naga_100546g4	manganese lipoxygenase	1/1	c.212C>T	p.Ala71Val	550/2628	212/1983	71/660
10	1017214	C	T	1	0	missense_variant	MODERATE	Naga_100037g8	transformation transcription domain-associated protein	47/48	c.7753C>T	p.Pro2585Ser	7753/15411	7753/15411	2585/5136
17	343234	C	T	1	0	missense_variant	MODERATE	Naga_100057g20	dynamin switch motor protein	1/1	c.286G>A	p.Glu96Lys	286/330	286/330	96/109
17	471307	C	T	1	0	3_prime_UTR_variant	MODIFIER	Naga_101051g1	amp-dependent synthetase and ligase	1/1	c.*164G>A
17	524805	C	T	1	0	upstream_gene_variant	MODIFIER	Naga_100181g4	BEACH domain protein		c.-3614C>T
17	585968	C	T	1	0	upstream_gene_variant	MODIFIER	Naga_100460g3	hypothetical protein		c.-559C>T
NG_scf08	159917	G	A	1	0	3_prime_UTR_variant	MODIFIER	Naga_100319g8	hypothetical protein	4/4	c.*13C>T
NG_scf06	231698	G	A	1	0	missense_variant	MODERATE	Naga_100019g6	hypothetical protein	1/1	c.605G>A	p.Gly202Asp	605/750	605/750	202/249
NG_scf06	364140	G	A	1	0	upstream_gene_variant	MODIFIER	Naga_100215g8	Adaptin ear-binding coat-associated protein 1 NECAP-1		c.-5026C>T
NG_scf06	403170	G	A	1	0	upstream_gene_variant	MODIFIER	Naga_101543g1	hypothetical protein		c.-3657C>T
NG_scf06	418573	G	A	1	0	missense_variant	MODERATE	Naga_100630g1	hypothetical protein	2/3	c.1337G>A	p.Ser446Asn	1414/2185	1337/1455	446/484
NG_scf13	72918	G	A	1	0	upstream_gene_variant	MODIFIER	Naga_101419g2	hypothetical protein		c.-3213C>T
19	14968	C	T	1	0	upstream_gene_variant	MODIFIER	Naga_100436g1	lysophospholipase 1		c.-2443G>A
19	211488	C	T	1	0	upstream_gene_variant	MODIFIER	Naga_100102g20	Zinc finger, PARP-type		c.-1492G>A
19	228133	C	T	1	0	missense_variant	MODERATE	Naga_100396g2	Arf3-interacting protein 1, N-terminal domain protein	1/1	c.1910G>A	p.Arg637Gln	2317/3150	1910/2019	637/672
19	234941	C	T	1	0	upstream_gene_variant	MODIFIER	Naga_100396g2	Arf3-interacting protein 1, N-terminal domain protein		c.-4899G>A
19	275334	C	T	1	0	upstream_gene_variant	MODIFIER	Naga_101732g1	protein phosphatase-7		c.-3795G>A
19	425826	G	A	1	0	upstream_gene_variant	MODIFIER	Naga_100320g2	NUDIX hydrolase domain-like protein		c.-2211C>T
13	90515	C	T	1	0	upstream_gene_variant	MODIFIER	Naga_100255g3	trna-splicing endonuclease subunit sen34		c.-2296G>A
13	225447	C	T	1	0	upstream_gene_variant	MODIFIER	Naga_100180g7	myb family transcription factor		c.-1190C>T
13	237092	C	T	1	0	missense_variant	MODERATE	Naga_100180g8	hypothetical protein	1/1	c.628G>A	p.Gly210Arg	799/3008	628/2211	210/736
13	637392	C	T	1	0	missense_variant	MODERATE	Naga_100140g9	hypothetical protein	2/2	c.209G>A	p.Ser70Asn	209/861	209/861	70/286
13	695047	C	T	1	0	missense_variant	MODERATE	Naga_100260g4	mitogen-activated protein kinase kinase 6	1/1	c.349G>A	p.Gly117Arg	405/2356	349/2103	117/700
13	797973	C	T	1	0	upstream_gene_variant	MODIFIER	Naga_100796g4	hypothetical protein		c.-4863G>A
NG_scf30	12934	C	T	1	0	downstream_gene_variant	MODIFIER	Naga_101550g1	gpi transamidase component gpi16		c.*1358G>A
NG_scf30	21238	C	T	1	0	upstream_gene_variant	MODIFIER	Naga_100962g2	Gpi16 subunit, GPI transamidase component		c.-5093G>A
2	76785	C	T	1	0	upstream_gene_variant	MODIFIER	Naga_100346g8	cation-transporting atpase		c.-4945G>A
2	99291	C	T	1	0	upstream_gene_variant	MODIFIER	Naga_100391g6	hypothetical protein		c.-2138G>A
2	313111	C	T	1	0	upstream_gene_variant	MODIFIER	Naga_100035g1	hypothetical protein		c.-3756C>T
2	396872	C	T	1	0	missense_variant	MODERATE	Naga_100035g41	gpi ethanolamine phosphate transferase	1/2	c.632C>T	p.Ala211Val	740/3664	632/3495	211/1164
2	414566	C	T	1	0	upstream_gene_variant	MODIFIER	Naga_100035g48	methyltransferase family		c.-2114C>T
2	461675	C	T	1	0	synonymous_variant	LOW	Naga_100106g18	hypothetical protein	1/1	c.753C>T	p.Asp251Asp	753/765	753/765	251/254
2	533397	C	T	1	0	synonymous_variant	LOW	Naga_100017g27	sorting and assembly machinery component 50 putativ	3/3	c.597C>T	p.Arg199Arg	597/1338	597/1338	199/445
2	554181	C	T	1	0	3_prime_UTR_variant	MODIFIER	Naga_100017g35	hypothetical protein	1/1	c.*495C>T
2	563787	C	T	1	0	missense_variant	MODERATE	Naga_100017g39	ania-6a type cyclin	1/1	c.1508G>A	p.Arg503His	1618/2307	1508/1776	503/591
2	1060266	C	T	1	0	missense_variant	MODERATE	Naga_100050g1	sentrin-specific protease 2	1/1	c.167G>A	p.Gly56Asp	167/2247	167/2139	56/712
2	1279371	C	T	1	0	5_prime_UTR_variant	MODIFIER	Naga_100006g30	dna replication complex gins protein psf3	1/1	c.-106G>A
5	89794	G	A	1	0	synonymous_variant	LOW	Naga_100329g3	Pleckstrin -like protein	1/1	c.993G>A	p.Thr331Thr	2797/3974	993/1164	331/387
5	96034	G	A	1	0	3_prime_UTR_variant	MODIFIER	Naga_100329g4	hypothetical protein	3/3	c.*933G>A
5	158908	G	A	1	0	3_prime_UTR_variant	MODIFIER	Naga_100109g20	hypothetical protein	2/2	c.*269G>A
5	445213	G	A	1	0	missense_variant	MODERATE	Naga_100004g103	hypothetical protein	1/2	c.992C>T	p.Ser331Phe	992/1932	992/1932	331/643
5	516713	G	A	1	0	missense_variant	MODERATE	Naga_100004g135	ferredoxin	2/2	c.451G>A	p.Asp151Asn	754/1268	451/477	151/158
5	641442	G	A	1	0	missense_variant	MODERATE	Naga_100036g35	hypothetical protein	3/3	c.890G>A	p.Arg297His	1022/2114	890/1326	297/441
5	704273	G	A	1	0	upstream_gene_variant	MODIFIER	Naga_100036g8	30s ribosomal protein s9		c.-5202C>T
5	836558	G	A	1	0	stop_gained	HIGH	Naga_100044g6	sun protein	3/3	c.1182G>A	p.Trp394*	1182/2049	1182/2049	394/682
5	1106429	G	A	1	0	5_prime_UTR_variant	MODIFIER	Naga_100008g122	ferredoxin-fold anticodon-binding domain-containing protein 1	1/1	c.-29C>T
5	1115926	G	A	1	0	3_prime_UTR_variant	MODIFIER	Naga_100008g127	Protein of unknown function DUF1118	2/2	c.*368G>A
5	1277870	G	A	1	0	upstream_gene_variant	MODIFIER	Naga_100094g9	Ankyrin repeat-containing domain protein		c.-3137C>T
5	1295643	G	A	1	0	missense_variant	MODERATE	Naga_100094g4	hypothetical protein	1/1	c.1067C>T	p.Pro356Leu	1079/1600	1067/1416	356/471
5	1351886	C	T	1	0	upstream_gene_variant	MODIFIER	Naga_100219g2	thioesterase superfamily member 4		c.-4875G>A
12	70900	G	A	1	0	upstream_gene_variant	MODIFIER	Naga_100722g5	hypothetical protein		c.-3957G>A
12	126070	G	A	1	0	downstream_gene_variant	MODIFIER	Naga_100146g7	hypothetical protein		c.*1889G>A
12	210102	G	A	1	0	synonymous_variant	LOW	Naga_100016g80	protein kinase domain containing protein	2/2	c.927G>A	p.Ala309Ala	1259/3742	927/2805	309/934
12	405891	G	A	1	0	upstream_gene_variant	MODIFIER	Naga_100098g6	hypothetical protein		c.-2039C>T
12	481576	G	A	1	0	missense_variant	MODERATE	Naga_100049g19	hypothetical protein	1/1	c.985G>A	p.Asp329Asn	3118/5043	985/2898	329/965
12	725059	G	A	1	0	missense_variant	MODERATE	Naga_100086g24	beta-ketoacyl synthase	1/1	c.1717G>A	p.Val573Ile	2379/13157	1717/11565	573/3854
12	726301	G	A	1	0	missense_variant	MODERATE	Naga_100086g24	beta-ketoacyl synthase	1/1	c.2959G>A	p.Asp987Asn	3621/13157	2959/11565	987/3854
12	766736	G	A	1	0	upstream_gene_variant	MODIFIER	Naga_100086g5	Ribosomal protein L1		c.-562C>T
12	842178	G	A	1	0	upstream_gene_variant	MODIFIER	Naga_100116g13	nadh:ubiquinone oxidoreductase complex i intermediate-associated protein 30		c.-1519G>A
12	891218	G	A	1	0	missense_variant	MODERATE	Naga_100265g4	heavy metal translocating p-type atpase	1/1	c.1033G>A	p.Glu345Lys	1245/3229	1033/2856	345/951
12	933486	G	A	1	0	upstream_gene_variant	MODIFIER	Naga_100706g1	hypothetical protein		c.-115G>A
12	1038207	G	A	1	0	synonymous_variant	LOW	Naga_100294g14	hypothetical protein	1/1	c.288C>T	p.His96His	288/888	288/888	96/295
NG_scf19	7035	G	T	1	0	upstream_gene_variant	MODIFIER	Naga_100235g2	hypothetical protein		c.-3197C>A
NG_scf19	37394	C	T	0	1	upstream_gene_variant	MODIFIER	Naga_101046g1	Esterase, SGNH hydrolase-type, subgroup		c.-1721G>A
11	22772	C	T	1	0	5_prime_UTR_premature_start_codon_gain_variant	LOW	Naga_100251g3	major facilitator superfamily protein	1/4	c.-17G>A
11	172327	C	T	1	0	3_prime_UTR_variant	MODIFIER	Naga_100664g1	Regulator of chromosome condensation/beta-lactamase-inhibitor protein II	4/4	c.*2C>T
11	214460	C	T	1	0	missense_variant	MODERATE	Naga_100130g8	hypothetical protein	2/5	c.1490G>A	p.Gly497Asp	1490/3930	1490/3930	497/1309
11	228051	C	T	1	0	downstream_gene_variant	MODIFIER	Naga_100130g5	fha domain-containing protein		c.*1438C>T
11	351278	C	T	1	0	downstream_gene_variant	MODIFIER	Naga_100032g35	helicase sen1		c.*3599C>T
11	465390	C	T	1	0	5_prime_UTR_variant	MODIFIER	Naga_100005g7	hypothetical protein	1/1	c.-689G>A
11	586527	C	T	1	0	synonymous_variant	LOW	Naga_100005g62	Prolyl 4-hydroxylase, alpha subunit	1/1	c.1044G>A	p.Gln348Gln	1063/1686	1044/1581	348/526
11	600369	C	T	1	0	missense_variant	MODERATE	Naga_100005g69	hypothetical protein	1/1	c.4777G>A	p.Ala1593Thr	4889/6016	4777/5592	1593/1863
11	603959	C	T	1	0	missense_variant	MODERATE	Naga_100005g69	hypothetical protein	1/1	c.1187G>A	p.Gly396Glu	1299/6016	1187/5592	396/1863
11	640756	C	T	1	0	upstream_gene_variant	MODIFIER	Naga_100005g86	Protein of unknown function DUF1674		c.-2202G>A
11	772820	C	T	1	0	5_prime_UTR_variant	MODIFIER	Naga_100196g3	TRAM, LAG1 and CLN8 lipid-sensing domain containing protein	1/1	c.-1C>T
11	852034	C	T	1	0	missense_variant	MODERATE	Naga_100135g5	ap2 ethylene-responsive transcription factor ant-like protein	1/2	c.169C>T	p.Pro57Ser	169/981	169/981	57/326
11	888222	C	T	1	0	missense_variant	MODERATE	Naga_100240g3	myb domain-containing protein	4/9	c.421C>T	p.Pro141Ser	421/1230	421/1230	141/409
7	62333	G	A	1	0	upstream_gene_variant	MODIFIER	Naga_101709g1	hypothetical protein		c.-1816C>T
7	357271	G	A	1	0	synonymous_variant	LOW	Naga_100038g5	ccr4-not transcription	4/6	c.816G>A	p.Ala272Ala	816/8025	816/8025	272/2674
7	476580	G	A	1	0	synonymous_variant	LOW	Naga_100010g17	retrograde transporter	2/2	c.2085C>T	p.Pro695Pro	2085/2919	2085/2919	695/972
7	576120	G	C	1	0	missense_variant	MODERATE	Naga_100010g67	endoribonuclease dicer	1/1	c.1468C>G	p.Leu490Val	1782/8297	1468/5244	490/1747
7	667038	G	A	1	0	missense_variant	MODERATE	Naga_100010g107	digalactosyldiacylglycerol synthase 1	1/2	c.76C>T	p.Pro26Ser	302/2564	76/1815	26/604
7	861565	G	A	1	0	missense_variant	MODERATE	Naga_100056g18	hypothetical protein	1/1	c.865C>T	p.Pro289Ser	865/1815	865/1815	289/604
7	869571	G	A	1	0	missense_variant	MODERATE	Naga_100056g13	class member 1	1/1	c.622G>A	p.Glu208Lys	689/2945	622/2682	208/893
7	910980	G	A	1	0	synonymous_variant	LOW	Naga_100309g2	U2 snrnp-associated splicing factor putative	1/1	c.1380C>T	p.Val460Val	1858/4259	1380/3648	460/1215
7	1061270	G	A	1	0	missense_variant	MODERATE	Naga_102280g1	wd40 repeat-containing protein smu1	1/1	c.18G>A	p.Met6Ile	116/872	18/771	6/256
7	1070928	G	A	1	0	synonymous_variant	LOW	Naga_100304g6	had-like protein	2/5	c.186C>T	p.Asp62Asp	186/1023	186/1023	62/340
7	1081826	G	A	1	0	upstream_gene_variant	MODIFIER	Naga_100304g2	hypothetical protein		c.-3085C>T
7	1189210	G	A	1	0	intergenic_region	MODIFIER	Naga_100227g5-END	sodium-dependent phosphate transport protein		n.1189210G>A
NG_scf02	23076	C	T	1	0	missense_variant	MODERATE	Naga_100769g1	glutamyl-trna b subunit	3/3	c.307C>T	p.Arg103Cys	605/1960	307/1662	103/553
NG_scf02	596856	G	A	1	0	downstream_gene_variant	MODIFIER	Naga_101877g1	rab gdp dissociation inhibitor alpha		c.*150G>A
8	82420	C	T	1	0	missense_variant	MODERATE	Naga_100596g3	transmembrane protein	1/1	c.604G>A	p.Val202Met	889/1488	604/1203	202/400
8	140638	C	T	1	0	missense_variant	MODERATE	Naga_100097g7	Small ubiquitin-related modifier, SUMO	5/5	c.1655C>T	p.Thr552Ile	1725/2500	1655/1815	552/604
8	250755	C	T	1	0	upstream_gene_variant	MODIFIER	Naga_100018g52	transcription initiation factor subunit taf1		c.-1718G>A
8	252086	C	T	1	0	synonymous_variant	LOW	Naga_100018g51	hypothetical protein	1/2	c.975C>T	p.Phe325Phe	975/1401	975/1401	325/466
8	340691	C	T	1	0	upstream_gene_variant	MODIFIER	Naga_100018g11	adp-ribosylation factor		c.-4172G>A
8	358108	C	T	1	0	synonymous_variant	LOW	Naga_100018g7	low affinity immunoglobulin epsilon fc receptor	8/8	c.1800G>A	p.Thr600Thr	1822/3040	1800/3018	600/1005
8	371810	C	T	1	0	3_prime_UTR_variant	MODIFIER	Naga_100018g2	d-xylose-proton symporter-like protein	2/2	c.*220G>A
8	424408	C	T	1	0	synonymous_variant	LOW	Naga_100001g204	th1-like protein	1/1	c.897G>A	p.Glu299Glu	933/2100	897/1989	299/662
8	426058	C	T	1	0	upstream_gene_variant	MODIFIER	Naga_100001g204	th1-like protein		c.-754G>A
8	671658	C	T	1	0	missense_variant	MODERATE	Naga_100001g85	hypothetical protein	2/2	c.523G>A	p.Asp175Asn	829/3476	523/2808	175/935
8	703487	C	T	1	0	missense_variant	MODERATE	Naga_100001g67	TRAPP III complex, Trs85	1/1	c.4225C>T	p.Pro1409Ser	4328/5834	4225/5553	1409/1850
8	759444	C	T	1	0	synonymous_variant	LOW	Naga_100001g49	type i polyketide synthase	4/4	c.2148G>A	p.Glu716Glu	2203/10384	2148/9108	716/3035
8	884292	C	T	1	0	missense_variant	MODERATE	Naga_100421g2	hypothetical protein	2/3	c.998C>T	p.Gln333Leu	998/1926	998/1926	333/641
8	1010363	A	T	1	0	upstream_gene_variant	MODIFIER	Naga_100141g1	cullin protein 1		c.-3491A>T
8	1071201	C	T	1	0	missense_variant	MODERATE	Naga_100045g28	ddi1p	1/2	c.676G>A	p.Ser226Thr	837/1313	676/1152	226/383
NG_scf12	40318	G	A	1	0	upstream_gene_variant	MODIFIER	Naga_100356g5	hypothetical protein		c.-4164C>T
14	220518	G	A	1	0	missense_variant	MODERATE	Naga_100313g4	mitogen-activated protein kinase	7/7	c.661G>A	p.Glu221Lys	896/2255	661/1593	221/530
14	350994	G	A	1	0	missense_variant	MODERATE	Naga_100047g6	pre-mrna-splicing factor slu7	2/3	c.1078G>A	p.Glu360Lys	1078/1755	1078/1755	360/584
14	461765	G	A	1	0	missense_variant	MODERATE	Naga_100020g67	hypothetical protein	1/1	c.173G>A	p.Gly58Asp	173/1383	173/1383	58/460
14	759280	G	A	1	0	downstream_gene_variant	MODIFIER	Naga_100426g2	hypothetical protein		c.*4068G>A
16	50506	G	A	1	0	missense_variant	MODERATE	Naga_100573g3	o-acetylhomoserine o-acetylserine sulfhydrylase	1/7	c.670G>A	p.Glu224Lys	1056/2169	670/1380	224/459
16	284520	G	A	1	0	synonymous_variant	LOW	Naga_100191g17	serine threonine-protein phosphatase 5	3/4	c.693C>T	p.Leu231Leu	1083/1965	693/1551	231/516
16	317208	G	A	1	0	3_prime_UTR_variant	MODIFIER	Naga_100165g14	Domain of unknown function DUF1995	2/2	c.*182C>T
16	484869	G	A	1	0	upstream_gene_variant	MODIFIER	Naga_101506g2	hypothetical protein		c.-3216G>A
16	558482	A	G	1	0	upstream_gene_variant	MODIFIER	Naga_100339g4	hypothetical protein		c.-4790T>C
16	581493	G	A	1	0	upstream_gene_variant	MODIFIER	Naga_100416g2	recombinase a		c.-1539C>T
16	641281	G	A	1	0	downstream_gene_variant	MODIFIER	Naga_100352g4	hypothetical protein		c.*4914C>T
NG_scf01	21370	C	T	1	0	missense_variant	MODERATE	Naga_100250g1	hypothetical protein	1/1	c.497G>A	p.Gly166Glu	711/1329	497/567	166/188
NG_scf01	270985	C	T	1	0	missense_variant	MODERATE	Naga_100641g4	dehydrogenase reductase sdr family member 9	8/8	c.1099G>A	p.Gly367Arg	1099/1182	1099/1182	367/393
NG_scf01	321260	C	T	1	0	missense_variant	MODERATE	Naga_100340g5	hypothetical protein	1/2	c.647C>T	p.Pro216Leu	647/843	647/843	216/280
NG_scf01	328057	C	T	1	0	missense_variant	MODERATE	Naga_100340g1	chaperone protein	1/4	c.14C>T	p.Ala5Val	14/867	14/867	5/288
NG_scf01	362188	C	T	1	0	5_prime_UTR_variant	MODIFIER	Naga_100023g3	hypothetical protein	1/1	c.-1873G>A
NG_scf01	480428	C	T	1	0	5_prime_UTR_variant	MODIFIER	Naga_100023g54	sh2 domain containing protein	1/2	c.-2901C>T
NG_scf01	497734	C	T	1	0	upstream_gene_variant	MODIFIER	Naga_100023g58	c6 transcription factor		c.-3681G>A
NG_scf01	589955	C	T	1	0	missense_variant	MODERATE	Naga_100155g8	tryptophan synthetase	1/1	c.2038G>A	p.Glu680Lys	2174/2965	2038/2238	680/745
6	6606	G	A	1	0	upstream_gene_variant	MODIFIER	Naga_100318g6	hypothetical protein		c.-1225C>T
6	133464	G	A	1	0	missense_variant	MODERATE	Naga_100149g9	phenylacetate- oxygenase subunit	2/2	c.284G>A	p.Cys95Tyr	666/1217	284/549	95/182
6	291561	G	A	1	0	3_prime_UTR_variant	MODIFIER	Naga_100248g10	conserved unknown protein	9/9	c.*274C>T
6	330049	G	A	1	0	missense_variant	MODERATE	Naga_100034g33	l-aminoadipate-semialdehyde dehydrogenase-phosphopantetheinyl	2/2	c.803G>A	p.Ser268Asn	803/1353	803/1353	268/450
6	481297	G	A	1	0	upstream_gene_variant	MODIFIER	Naga_100125g10	dna polymerase epsilon catalytic subunit a		c.-593C>T
6	543367	G	A	1	0	upstream_gene_variant	MODIFIER	Naga_100059g16	40s ribosomal protein s26-		c.-2128C>T
6	783348	G	A	1	0	missense_variant	MODERATE	Naga_100015g33	zinc dhhc domain containing 3	1/1	c.1124G>A	p.Gly375Asp	1341/1798	1124/1356	375/451
1	141460	G	A	1	0	upstream_gene_variant	MODIFIER	Naga_100440g1	hypothetical protein		c.-4805C>T
1	150623	G	A	1	0	3_prime_UTR_variant	MODIFIER	Naga_100671g1	transcriptional repressor	5/5	c.*1073C>T
1	298362	G	A	1	0	missense_variant	MODERATE	Naga_100033g35	pyrroline-5-carboxylate reductase	4/4	c.937G>A	p.Glu313Lys	1170/1533	937/975	313/324
1	378420	G	A	1	0	upstream_gene_variant	MODIFIER	Naga_100013g74	hypothetical protein		c.-4976G>A
1	378802	G	A	1	0	missense_variant	MODERATE	Naga_100013g77	t-snare family protein	2/3	c.77G>A	p.Gly26Glu	77/996	77/996	26/331
1	411204	G	A	1	0	upstream_gene_variant	MODIFIER	Naga_100013g63	hypothetical protein		c.-4141C>T
1	485890	C	T	1	0	missense_variant	MODERATE	Naga_100013g31	transcription initiation factor tfiid subunit 5	2/2	c.1709G>A	p.Gly570Glu	1709/1842	1709/1842	570/613
1	508024	C	T	1	0	missense_variant	MODERATE	Naga_100013g23	qa- syp4 tlg2p syntaxin 16-type	2/2	c.425G>A	p.Arg142Gln	882/1620	425/942	142/313
1	511265	C	T	1	0	missense_variant	MODERATE	Naga_100013g22	molybdenum cofactor sulfurase	1/1	c.2056C>T	p.Arg686Cys	2091/3629	2056/3120	686/1039
1	537053	C	T	1	0	synonymous_variant	LOW	Naga_100013g6	hypothetical protein	1/1	c.408G>A	p.Gly136Gly	463/677	408/561	136/186
1	567929	C	T	1	0	3_prime_UTR_variant	MODIFIER	Naga_100100g17	SANT/Myb domain protein	2/2	c.*483C>T
1	630400	C	T	1	0	missense_variant	MODERATE	Naga_100210g8	Importin-alpha, importin-beta-binding domain protein	2/4	c.436G>A	p.Glu146Lys	487/1951	436/1638	146/545
1	675754	C	T	1	0	synonymous_variant	LOW	Naga_100026g51	ph domain containing protein	2/2	c.7665C>T	p.Ala2555Ala	7747/13076	7665/12834	2555/4277
1	729622	C	T	1	0	missense_variant	MODERATE	Naga_100026g23	casein kinase ii subunit beta	7/7	c.740C>T	p.Pro247Leu	906/1307	740/966	247/321
1	729667	C	T	1	0	missense_variant	MODERATE	Naga_100026g23	casein kinase ii subunit beta	7/7	c.785C>T	p.Ser262Phe	951/1307	785/966	262/321
1	760684	C	T	1	0	missense_variant	MODERATE	Naga_100026g8	putative mitochondrial-processing peptidase subunit beta	1/1	c.980G>A	p.Arg327Gln	1629/2366	980/1146	327/381
1	789376	C	T	1	0	synonymous_variant	LOW	Naga_100003g178	UDPglucose pyrophosphorylase	1/1	c.1374C>T	p.Gly458Gly	1396/2397	1374/2196	458/731
1	792333	C	T	1	0	missense_variant	MODERATE	Naga_100003g177	heat shock protein 70	1/1	c.905C>T	p.Thr302Met	1442/3463	905/2649	302/882
1	994003	C	T	1	0	3_prime_UTR_variant	MODIFIER	Naga_100003g87	high mobility group protein	1/1	c.*439C>T
1	996946	C	T	1	0	missense_variant	MODERATE	Naga_100003g84	gtp-binding protein era	1/1	c.110G>A	p.Gly37Glu	775/1822	110/1110	37/369
1	1287469	C	T	1	0	synonymous_variant	LOW	Naga_100096g23	probable dolichyl pyrophosphate glc1man9 c2 alpha- -glucosyltransferase	1/1	c.483C>T	p.Leu161Leu	495/1879	483/1689	161/562
1	1400409	C	T	1	0	3_prime_UTR_variant	MODIFIER	Naga_100310g7	tpr-repeat protein	2/2	c.*100G>A
1	1411024	C	T	1	0	upstream_gene_variant	MODIFIER	Naga_100258g6	di-n-acetylchitobiase precursor		c.-3142G>A
18	140439	G	A	1	0	upstream_gene_variant	MODIFIER	Naga_100484g4	apurinic endonuclease-redox protein		c.-4580C>T
4	188163	G	A	1	0	missense_variant	MODERATE	Naga_100095g11	2-isopropylmalate synthase	1/12	c.1832C>T	p.Thr611Ile	1832/4254	1832/4254	611/1417
4	302656	G	A	1	0	missense_variant	MODERATE	Naga_100002g171	hypothetical protein	1/1	c.1546G>A	p.Asp516Asn	1850/6979	1546/6537	516/2178
4	355230	G	A	1	0	upstream_gene_variant	MODIFIER	Naga_100002g148	hypothetical protein		c.-4939C>T
4	528997	G	A	1	0	upstream_gene_variant	MODIFIER	Naga_100002g78	hypothetical protein		c.-4248C>T
4	623123	G	A	1	0	upstream_gene_variant	MODIFIER	Naga_100002g38	phenylalanyl-trna synthetase		c.-4758C>T
4	664349	G	A	1	0	upstream_gene_variant	MODIFIER	Naga_100002g19	glutathione s-transferase		c.-2130C>T
4	709370	G	A	1	0	upstream_gene_variant	MODIFIER	Naga_100002g7	Glycoside hydrolase-type carbohydrate-binding protein		c.-3835C>T
4	739408	G	A	1	0	missense_variant	MODERATE	Naga_100177g14	fg-gap repeat domain protein	2/2	c.1948G>A	p.Gly650Arg	1948/2016	1948/2016	650/671
4	797619	G	A	1	0	synonymous_variant	LOW	Naga_100009g102	pseudouridylate synthase	1/1	c.1227C>T	p.Asn409Asn	1299/2671	1227/2439	409/812
4	881911	G	A	1	0	missense_variant	MODERATE	Naga_100009g62	hypothetical protein	2/2	c.1084G>A	p.Glu362Lys	1319/1677	1084/1182	362/393
4	931426	G	A	1	0	upstream_gene_variant	MODIFIER	Naga_100009g41	hypothetical protein		c.-2089C>T
4	995160	G	A	1	0	5_prime_UTR_variant	MODIFIER	Naga_100009g12	6-phosphogluconate dehydrogenase	1/4	c.-292C>T
4	1068706	G	C	1	0	upstream_gene_variant	MODIFIER	Naga_100131g2	hypothetical protein		c.-3188C>G
4	1083831	G	A	1	0	missense_variant	MODERATE	Naga_100058g7	dna repair protein rad50	1/3	c.2021G>A	p.Ser674Asn	2021/4164	2021/4164	674/1387
4	1118262	G	A	1	0	3_prime_UTR_variant	MODIFIER	Naga_100058g16	hypothetical protein	2/2	c.*310G>A
4	1180083	G	A	1	0	synonymous_variant	LOW	Naga_100190g5	pentatricopeptide repeat-containing protein	2/2	c.840C>T	p.Ala280Ala	1013/3278	840/2781	280/926
4	1205091	G	A	1	0	upstream_gene_variant	MODIFIER	Naga_101021g1	translation elongation factor tu		c.-1375C>T
4	1253634	G	A	1	0	upstream_gene_variant	MODIFIER	Naga_100924g3	hypothetical protein		c.-4905C>T
4	1266079	G	A	1	0	3_prime_UTR_variant	MODIFIER	Naga_100388g6	methionine synthase mitochondrial precursor-like protein	2/2	c.*922C>T
NG_scf03	177650	G	A	1	0	missense_variant	MODERATE	Naga_100153g11	atp-binding cassette superfamily	2/2	c.3583G>A	p.Gly1195Ser	3625/4877	3583/4728	1195/1575
3	80334	C	T	1	0	missense_variant	MODERATE	Naga_100083g20	non-ribosomal peptide synthase	2/2	c.511C>T	p.Pro171Ser	763/3630	511/2712	171/903
3	148779	C	T	1	0	3_prime_UTR_variant	MODIFIER	Naga_100042g43	nadp-dependent glyceraldehyde-3-phosphate dehydrogenase	3/3	c.*232G>A
3	350581	C	T	1	0	synonymous_variant	LOW	Naga_100028g49	polyketide synthase	2/2	c.2511G>A	p.Leu837Leu	2511/9027	2511/9027	837/3008
3	717503	C	T	1	0	3_prime_UTR_variant	MODIFIER	Naga_100007g111	sec14 cytosolic factor	3/3	c.*192C>T
3	723452	C	T	1	0	3_prime_UTR_variant	MODIFIER	Naga_100007g110	Vacuolar protein sorting-associated protein 54	4/4	c.*535C>T
3	811510	C	T	1	0	3_prime_UTR_variant	MODIFIER	Naga_100007g69	zinc finger (c3hc4-type ring finger) family protein	1/1	c.*210G>A
3	1268917	C	T	1	0	missense_variant	MODERATE	Naga_100501g3	hypothetical protein	1/1	c.1955C>T	p.Ser652Phe	1955/2496	1955/2433	652/810
15	107578	C	T	1	0	upstream_gene_variant	MODIFIER	Naga_100063g12	CCAAT-binding factor		c.-1276G>A
15	119501	C	T	1	0	missense_variant	MODERATE	Naga_100063g16	Regulator of G protein signalling superfamily protein	2/4	c.1141G>A	p.Asp381Asn	1346/5095	1141/4890	381/1629
15	168568	G	C	1	0	upstream_gene_variant	MODIFIER	Naga_100280g8	epsilon 1		c.-485C>G
15	181121	C	T	1	0	missense_variant	MODERATE	Naga_100040g1	probable chromatin remodelling complex atpase chain	1/10	c.8C>T	p.Ser3Phe	ago-49	ago-49	3/782
15	208716	C	T	1	0	synonymous_variant	LOW	Naga_100040g13	Domain of unknown function DUF1084	2/3	c.672G>A	p.Lys224Lys	829/1596	672/1188	224/395
15	231791	C	T	1	0	3_prime_UTR_variant	MODIFIER	Naga_100040g26	Protein of unknown function DUF647	1/1	c.*153G>A
15	273267	C	T	1	0	missense_variant	MODERATE	Naga_100040g45	nhl repeat containing protein 2	3/3	c.1478G>A	p.Arg493Gln	1478/2358	1478/2358	493/785
15	303929	C	T	1	0	missense_variant	MODERATE	Naga_100027g10	CCT domain containing protein	2/2	c.512G>A	p.Gly171Glu	512/1728	512/1728	171/575
15	331672	C	T	1	0	5_prime_UTR_premature_start_codon_gain_variant	LOW	Naga_100027g23	small rna degrading nuclease 5	1/1	c.-429G>A
15	364262	C	T	1	0	missense_variant	MODERATE	Naga_100027g38	hypothetical protein	1/1	c.359C>T	p.Thr120Ile	547/1652	359/1140	120/379
15	414273	C	T	1	0	synonymous_variant	LOW	Naga_100082g24	rrna biogenesis protein rrp5	1/1	c.6192G>A	p.Gln2064Gln	6387/7343	6192/6738	2064/2245
15	469011	C	T	1	0	upstream_gene_variant	MODIFIER	Naga_100082g3	lanc-like protein 2		c.-4865G>A
15	546155	C	T	1	0	synonymous_variant	LOW	Naga_100161g10	phytoene desaturase	3/3	c.375C>T	p.Val125Val	513/2360	375/1773	125/590
15	562022	C	T	1	0	3_prime_UTR_variant	MODIFIER	Naga_101009g1	protein phosphatase	1/1	c.*47G>A
15	733227	C	T	1	0	upstream_gene_variant	MODIFIER	Naga_102479g1	hypothetical protein		c.-4662G>A
NG_scf31	102	C	T	1	0	missense_variant	MODERATE	Naga_101363g1	hypothetical protein	1/1	c.100C>T	p.Pro34Ser	100/461	100/387	34/128
NG_scf31	17820	C	T	1	0	upstream_gene_variant	MODIFIER	Naga_100406g1	metallophosphoesterase domain-containing protein 1		c.-3984G>A
NG_scf10	260282	G	A	1	0	upstream_gene_variant	MODIFIER	Naga_100164g11	Domain of unknown function DUF23		c.-4303C>T
NG_scf10	283262	G	A	1	0	upstream_gene_variant	MODIFIER	Naga_100496g3	proline glycine betaine transporter		c.-4654C>T
9	236212	G	A	1	0	downstream_gene_variant	MODIFIER	Naga_100031g31	oxidation resistance protein 1		c.*1170G>A
9	309025	G	A	1	0	missense_variant	MODERATE	Naga_100031g4	hypothetical protein	1/1	c.274G>A	p.Glu92Lys	598/2264	274/972	92/323
9	400664	G	A	1	0	upstream_gene_variant	MODIFIER	Naga_100078g3	multidrug resistance-associated protein 4		c.-5498C>T
9	487335	G	A	1	0	synonymous_variant	LOW	Naga_100073g13	kinesin family member 19	3/3	c.2013C>T	p.Ala671Ala	2037/2955	2013/2682	671/893
9	913489	G	A	1	0	synonymous_variant	LOW	Naga_100014g37	hypothetical protein	1/1	c.717C>T	p.Arg239Arg	1032/1424	717/1026	239/341
9	1040841	G	A	1	0	upstream_gene_variant	MODIFIER	Naga_100278g5	hypothetical protein		c.-1866C>T
Pt	14110	G	A	1	0	synonymous_variant	LOW	Naga_1Chloroplast7	ftsH	1/1	c.1734C>T	p.Asn578Asn	1734/2094	1734/2094	578/697
Pt	15928	G	A	1	0	upstream_gene_variant	MODIFIER	Naga_1Chloroplast57	petD		c.-4475C>T
NG_scf09	146447	C	T	1	0	synonymous_variant	LOW	Naga_100271g6	Protein kinase, catalytic domain protein	1/1	c.1104G>A	p.Val368Val	1738/1899	1104/1131	368/376
NG_scf09	244426	C	T	1	0	missense_variant	MODERATE	Naga_100487g2	Gamma-glutamyltranspeptidase	1/1	c.1430C>T	p.Ala477Val	1673/2073	1430/1683	477/560
NG_scf26	29364	C	T	1	0	upstream_gene_variant	MODIFIER	Naga_101710g2	hypothetical protein		c.-4609G>A
NG_scf04	272511	G	A	1	0	synonymous_variant	LOW	Naga_100169g5	imp-gmp specific 5 nucleotidase	1/3	c.378C>T	p.Asp126Asp	432/2035	378/1767	126/588
NG_scf04	333755	G	A	1	0	synonymous_variant	LOW	Naga_100051g15	inosine triphosphate pyrophosphatase	1/1	c.696G>A	p.Lys232Lys	696/813	696/813	232/270
NG_scf04	484874	G	A	1	0	upstream_gene_variant	MODIFIER	Naga_100065g1	wd repeat containing protein		c.-1590C>T
NG_scf04	584795	G	A	1	0	upstream_gene_variant	MODIFIER	Naga_100303g8	photosystem ii s4 domain protein		c.-4447C>T
